# Supplementary material for: A hemimetabolous wing development suggests the wing origin from lateral tergum of a wingless ancestor
Source: Nat Commun. 2022 Feb 21;13:979. doi: 10.1038/s41467-022-28624-x (PMC8861169; doi:10.1038/s41467-022-28624-x)
Supplement: Supplementary file 4 — Source Data [file 41467_2022_28624_MOESM4_ESM.xlsx]

## Sheet: Fig_3
id	treatment	sex	mm2_left_wing	mm2_right_wing	right/left_wing	mm2_left_articulation	mm2_right_articulation	right/left_articulation
LS01	LS	f	75.9051	2.85025	0.0375502	2.7818	2.0286	0.72924
LS02	LS	m	102.034	40.2298	0.394277	3.7723	2.7804	0.737057
LS03	LS	m	87.54	11.5505	0.131945	2.4794	1.6002	0.645398
LS04	LS	f	81.3118	19.7568	0.242975	2.7552	2.5907	0.940295
LS05	LS	f	74.724	1.63085	0.021825	2.4024	1.5673	0.652389
LS06	LS	m	98.3307	19.6222	0.199553	3.1528	2.7076	0.858792
LS07	LS	m	98.4445	85.9495	0.873076	3.7667	3.9991	1.0617
LS08	LS	f	77.7569	65.856	0.846948	2.3023	2.6145	1.1356
LL01	LL	m	102.051	4.7398	0.0464453	3.4363	2.5081	0.729884
LL02	LL	m	90.8889	0	0	3.4363	0.9492	0.276227
LL03	LL	f	80.1756	0	0	3.5791	1.3034	0.36417
LL04	LL	m	96.6076	4.22825	0.0437673	3.6456	2.2358	0.613287
LL05	LL	m	103.173	44.5887	0.432176	3.0891	2.87	0.929073
LL06	LL	m	101.219	0	0	3.7436	1.2684	0.338818
LL07	LL	m	98.384	3.9819	0.040473	2.8714	2.0209	0.703803
LL08	LL	m	98.9001	0	0	2.7601	2.6509	0.960436
LL09	LL	m	99.6255	6.7496	0.0677497	3.2333	2.1966	0.679368
P01	P	m	91.3354	94.7986	1.03792	2.38	3.0135	1.26618
P02	P	m	102.47	103.009	1.00526	3.0513	3.4426	1.12824
P04	P	m	92.4775	94.7434	1.0245	2.5844	2.2386	0.866197
P05	P	m	98.0739	99.7588	1.01718	3.1948	2.9813	0.933173
P07	P	f	79.9825	81.7044	1.02153	2.4612	2.8056	1.13993
P08	P	m	98.4262	101.363	1.02984	3.0436	3.0786	1.0115
wt01	Control	m	83.9442	85.0499	1.01317	3.3208	2.8658	0.862985
wt02	Control	m	90.909	90.543	0.995975	2.7517	3.1388	1.14068
wt03	Control	m	82.9484	82.8795	0.999169	3.0093	3.0968	1.02908
wt04	Control	m	76.9561	80.9705	1.05216	2.2869	2.3653	1.03428
wt05	Control	m	96.2488	97.1568	1.00943	2.8798	2.5053	0.869956
wt06	Control	f	63.336	65.5135	1.03438	1.9292	1.771	0.917997
wt07	Control	f	70.5335	70.5406	1.0001	1.9901	2.0517	1.03095
wt08	Control	f	71.0417	70.2936	0.989469	2.7552	3.1276	1.13516
wt09	Control	f	64.8966	63.8957	0.984575	2.4101	1.9628	0.814406
wt10	Control	f	72.8097	73.3889	1.00795	3.1381	2.6607	0.84787
LA01	LA	m	99.6599	1.4846	0.0148967	3.4384	2.3478	0.682818
LA02	LA	m	104.577	0	0	3.1451	2.3744	0.754952
LA03	LA	m	101.73	0	0	3.5364	2.611	0.738321
LA04	LA	m	112.111	0	0	3.7877	3.9627	1.0462
LA05	LA	f	68.8448	1.56975	0.0228013	2.3807	1.7661	0.741841
LA06	LA	m	115.436	2.51615	0.0217969	4.3498	3.3383	0.767461
LA07	LA	m	108.453	1.6016	0.0147677	4.3897	2.4416	0.556211
LA08	LA	f	12.0601	1.31235	0.108818	3.1416	1.8221	0.579991
LA09	LA	m	106.638	3.15965	0.0296296	4.2959	3.339	0.777253
LA10	LA	m	110.757	1.65555	0.0149475	3.1339	2.8518	0.909984
LA11	LA	m	84.0704	0.8515	0.0101284	2.9652	1.2754	0.430123
LA12	LA	f	87.7117	0.6747	0.00769225	3.0716	2.6054	0.848222
LA13	LA	f	74.0038	1.03675	0.0140094	2.73	1.9901	0.728974
LA14	LA	m	103.481	1.57755	0.0152448	3.7898	3.2711	0.863133
LP01	LP	m	105.971	109.612	1.03436	3.4762	3.6981	1.06383
LP02	LP	f	75.0451	76.8488	1.02404	3.2074	2.2729	0.708643
LP03	LP	m	82.2094	68.5568	0.833929	2.7027	2.6474	0.979539
LP04	LP	f	70.5113	53.142	0.753667	2.2561	2.9246	1.29631
LP05	LP	f	82.3257	65.4043	0.794457	2.6985	2.5347	0.9393
LP06	LP	m	113.878	91.6981	0.805231	4.1412	3.8199	0.922414
LP07	LP	m	105.717	106.274	1.00527	3.7485	3.0807	0.821849
LP08	LP	m	105.919	104.723	0.988708	3.7499	3.4489	0.919731
LP09	LP	m	103.869	102.017	0.982171	3.4762	3.4062	0.979863
LP10	LP	f	86.2108	80.3354	0.931849	2.9729	3.3334	1.12126
LP11	LP	f	84.4766	68.3859	0.809524	2.989	3.3747	1.12904
LP12	LP	m	109.372	97.3902	0.890447	4.0936	3.5133	0.858242
LP13	LP	f	75.8166	57.7447	0.761636	2.5893	2.5186	0.972695
LP14	LP	m	88.5911	0	0	3.4076	2.1434	0.629006
PL1_02	PL	f	65.795	60.005	0.911999	2.151	2.227	1.03533
PL1_03	PL	f	69.203	64.881	0.937546	2.125	2.634	1.23953
PL1_05	PL	f	74.505	69.359	0.930931	2.17	2.958	1.36313
PL1_06	PL	f	76.475	73.582	0.962171	2.699	2.908	1.07744
PL1_07	PL	f	71.793	72.18	1.00539	3.093	2.741	0.886195
PL1_08	PL	m	95.577	93.03	0.973351	2.943	3.504	1.19062
PL2_02	PL	m	76.778	76.224	0.992784	3.318	2.841	0.856239
PL2_04	PL	f	67.224	66.85	0.994437	2.822	2.642	0.936215
PL2_06	PL	f	66.991	65.111	0.971937	2.159	2.166	1.00324
PL2_07	PL	f	70.367	5.337	0.0758452	2.587	1.689	0.65288
PL2_08	PL	m	86.142	86.086	0.99935	3.263	3.269	1.00184
PL2_09	PL	m	95.563	94.702	0.99099	3.934	3.677	0.934672
PL2_11	PL	f	74.667	71.184	0.953353	2.383	2.999	1.2585
PL2_12	PL	f	67.14	65.553	0.976363	2.492	2.562	1.02809
PL2_13	PL	m	85.686	85.415	0.996837	3.86	3.396	0.879793
PL2_14	PL	m	71.981	74.742	1.03836	2.852	2.678	0.93899
PL2_15	PL	m	90.803	88.574	0.975452	3.56	3.402	0.955618

## Sheet: Fig_S5
instar	sex	number	segment	mm2_whole_area	mm2_lateral_area_left	mm2_lateral_area_right	mm2_mean_lateral_area	mm2_central_area	lateral_relative_area	central_relative_area	note
2	na	1	T2	0.606	0.058	0.052	0.055	0.496	1.15789	1.03119
2	na	2	T2	0.626	0.054	0.055	0.0545	0.517	1.14737	1.07484
2	na	3	T2	0.579	0.047	0.048	0.0475	0.484	1	1.00624
2	na	4	T2	0.648	0.054	0.061	0.0575	0.533	1.21053	1.10811
2	na	5	T2	0.644	0.048	0.055	0.0515	0.541	1.08421	1.12474
2	na	6	T2	0.576	0.04	0.055	0.055	0.481	1.15789	1	only right wing area data is used for "mm2_mean_lateral_area" because unignorable part of left wing is lost
3	na	1	T2	1.244	0.102	0.15	0.15	0.992	3.15789	2.06237	only right wing area data is used for "mm2_mean_lateral_area" because large part of left wing is lost
3	na	2	T2	1.196	0.124	0.123	0.1235	0.949	2.6	1.97297
3	na	3	T2	1.37	0.162	0.144	0.153	1.064	3.22105	2.21206
3	na	4	T2	1.226	0.15	0.137	0.1435	0.939	3.02105	1.95218
3	na	5	T2	1.386	0.159	0.144	0.1515	1.083	3.18947	2.25156
3	na	6	T2	1.348	0.155	0.146	0.1505	1.047	3.16842	2.17672
4	male	1	T2	2.077	0.274	0.096	0.274	1.707	5.76842	3.54886	only left wing area data is used for "mm2_mean_lateral_area" because large part of right wing is lost
4	male	2	T2	2.553	0.314	0.326	0.32	1.913	6.73684	3.97713
4	male	3	T2	2.133	0.253	0.271	0.262	1.609	5.51579	3.34511
4	male	4	T2	2.336	0.296	0.324	0.31	1.716	6.52632	3.56757
4	male	5	T2	2.318	0.274	0.29	0.282	1.754	5.93684	3.64657
4	male	6	T2	2.559	0.334	0.334	0.334	1.891	7.03158	3.93139
4	female	1	T2	2.298	0.293	0.294	0.2935	1.711	6.17895	3.55717
4	female	2	T2	1.801	0.196	0.204	0.2	1.401	4.21053	2.91268
4	female	3	T2	2.235	0.225	0.276	0.2505	1.734	5.27368	3.60499	left wing is shrinked
4	female	4	T2	1.971	0.228	0.24	0.234	1.503	4.92632	3.12474
4	female	5	T2	2.271	0.281	0.277	0.279	1.713	5.87368	3.56133
4	female	6	T2	2.439	0.294	0.316	0.305	1.829	6.42105	3.80249
5	male	1	T2	4.184	0.607	0.643	0.625	2.934	13.1579	6.09979
5	male	2	T2	4.102	0.518	0.543	0.5305	3.041	11.1684	6.32225
5	male	3	T2	4.193	0.523	0.591	0.557	3.079	11.7263	6.40125
5	male	4	T2	4.608	0.616	0.572	0.594	3.42	12.5053	7.11019
5	male	5	T2	4.128	0.568	0.604	0.586	2.956	12.3368	6.14553
5	male	6	T2	3.869	0.523	0.531	0.527	2.815	11.0947	5.85239
5	female	1	T2	3.937	0.517	0.517	0.517	2.903	10.8842	6.03534
5	female	2	T2	3.826	0.505	0.517	0.511	2.804	10.7579	5.82952
5	female	3	T2	3.498	0.433	0.439	0.436	2.626	9.17895	5.45946
5	female	4	T2	3.907	0.496	0.507	0.5015	2.904	10.5579	6.03742
5	female	5	T2	3.869	0.468	0.482	0.475	2.919	10	6.06861
5	female	6	T2	3.702	0.476	0.489	0.4825	2.737	10.1579	5.69023
6	male	1	T2	6.705	1.112	1.149	1.1305	4.444	23.8	9.23909
6	male	2	T2	7.313	1.169	1.254	1.2115	4.89	25.5053	10.1663
6	male	3	T2	6.172	0.93	0.99	0.96	4.252	20.2105	8.83992
6	male	4	T2	7.062	1.044	1.104	1.074	4.914	22.6105	10.2162
6	male	5	T2	4.485	0.66	0.667	0.6635	3.158	13.9684	6.56549
6	male	6	T2	6.302	0.992	0.997	0.9945	4.313	20.9368	8.96674
6	female	1	T2	5.448	0.785	0.827	0.806	3.836	16.9684	7.97505
6	female	2	T2	6.073	0.788	0.803	0.7955	4.482	16.7474	9.31809
6	female	3	T2	5.422	0.719	0.758	0.7385	3.945	15.5474	8.20166
6	female	4	T2	6.174	0.852	0.891	0.8715	4.431	18.3474	9.21206
6	female	5	T2	6.292	0.873	0.838	0.8555	4.581	18.0105	9.52391
6	female	6	T2	5.982	0.901	0.883	0.892	4.198	18.7789	8.72765
7	male	1	T2		3.681	3.789	3.735	6.238	78.6316	12.9688
7	male	2	T2		3.517	3.459	3.488	5.387	73.4316	11.1996
7	male	3	T2		3.454	3.39	3.422	4.591	72.0421	9.5447
7	male	4	T2		3.424	3.178	3.301	5.186	69.4947	10.7817
7	male	5	T2		3.378	3.216	3.297	4.608	69.4105	9.58004
7	male	6	T2		3.325	3.415	3.37	4.499	70.9474	9.35343
7	female	1	T2		2.532	2.704	2.618	4.891	55.1158	10.1684
7	female	2	T2		2.458	2.6	2.529	4.71	53.2421	9.7921
7	female	3	T2		2.725	2.757	2.741	5.539	57.7053	11.5156
7	female	4	T2		2.374	2.31	2.342	4.835	49.3053	10.052
7	female	5	T2		2.139	2.321	2.23	4.643	46.9474	9.65281
7	female	6	T2		2.739	2.722	2.7305	5.509	57.4842	11.4532
8	male	1	T2		12.798	13.062	12.93	6.666	272.211	13.8586
8	male	2	T2		10.914	11.174	11.044	5.459	232.505	11.3493
8	male	3	T2		14.045	13.839	13.942	6.492	293.516	13.4969
8	male	4	T2		13.063	12.708	12.8855	6.599	271.274	13.7193
8	male	5	T2		10.713	10.554	10.6335	5.965	223.863	12.4012
8	male	6	T2		12.008	12.047	12.0275	6.493	253.211	13.499
8	female	1	T2		7.418	7.391	7.4045	4.294	155.884	8.92723
8	female	2	T2		10.488	10.505	10.4965	5.332	220.979	11.0852
8	female	3	T2		10.194	10.197	10.1955	5.831	214.642	12.1227
8	female	4	T2		10.615	10.55	10.5825	6.121	222.789	12.7256
8	female	5	T2		10.17	10.372	10.271	5.431	216.232	11.2911
8	female	6	T2		8.743	8.998	8.8705	5.054	186.747	10.5073
adult	male	1	T2		147.37	147.272	147.321	6.497	3101.49	13.5073
adult	male	2	T2		117.379	117.675	117.527	6.385	2474.25	13.2744
adult	male	3	T2		141.342	143.448	142.395	7.331	2997.79	15.2412
adult	male	4	T2		120.51	122.83	121.67	6.084	2561.47	12.6486
adult	male	5	T2			122.848	122.848	6.02	2586.27	12.5156	only right wing area data is used for "mm2_mean_lateral_area" because left wing is damaged
adult	male	6	T2		111.722	115.948	113.835	5.521	2396.53	11.4782
adult	male	7	T2		130.18	134.48	132.33	6.266	2785.89	13.027
adult	female	1	T2		82.172	79.579	80.8755	3.951	1702.64	8.21414
adult	female	2	T2		83.321	84.13	83.7255	4.179	1762.64	8.68815
adult	female	3	T2		95.26	95.869	95.5645	4.13	2011.88	8.58628
adult	female	4	T2		97.146	95.903	96.5245	3.925	2032.09	8.16008
adult	female	5	T2		96.998	100.288	98.643	4.527	2076.69	9.41164
adult	female	6	T2		84.199	85.23	84.7145	4.078	1783.46	8.47817
4	male	1	T3	2.985	0.398	0.424	0.398	2.163	1.27157	1.16228
4	male	2	T3	3.26	0.421	0.428	0.4245	2.411	1.35623	1.29554
4	male	3	T3	2.884	0.341	0.39	0.3655	2.153	1.16773	1.1569
4	male	4	T3	3.02	0.403	0.385	0.403	2.232	1.28754	1.19936	only left wing area data is used for "mm2_mean_lateral_area" because large part of right wing is lost
4	male	5	T3	2.855	0.234	0.394	0.394	2.227	1.25879	1.19667	only left wing area data is used for "mm2_mean_lateral_area" because large part of right wing is lost
4	male	6	T3	3.229	0.45	0.464	0.457	2.315	1.46006	1.24395
4	female	1	T3	3.047	0.426	0.432	0.429	2.189	1.37061	1.17625
4	female	2	T3	2.487	0.315	0.311	0.313	1.861	1	1
4	female	3	T3	3.045	0.446	0.382	0.414	2.217	1.32268	1.1913
4	female	4	T3	2.641	0.304	0.303	0.3035	2.034	0.969649	1.09296
4	female	5	T3	3.029	0.389	0.375	0.382	2.265	1.22045	1.21709
4	female	6	T3	3.396	0.444	0.465	0.4545	2.487	1.45208	1.33638
5	male	1	T3	6.224	0.919	0.894	0.9065	4.411	2.89617	2.37023
5	male	2	T3	5.765	0.706	0.707	0.7065	4.352	2.25719	2.33853
5	male	3	T3	5.533	0.72	0.676	0.698	4.137	2.23003	2.223
5	male	4	T3	6.417	0.774	0.808	0.791	4.835	2.52716	2.59807
5	male	5	T3	5.835	0.691	0.797	0.744	4.347	2.377	2.33584
5	male	6	T3	5.169	0.696	0.742	0.719	3.731	2.29712	2.00484
5	female	1	T3	5.633	0.785	0.714	0.7495	4.134	2.39457	2.22139
5	female	2	T3	5.69	0.742	0.754	0.748	4.194	2.38978	2.25363
5	female	3	T3	5.061	0.606	0.692	0.649	3.763	2.07348	2.02203
5	female	4	T3	5.711	0.747	0.768	0.7575	4.196	2.42013	2.2547
5	female	5	T3	5.543	0.691	0.706	0.6985	4.146	2.23163	2.22783
5	female	6	T3	5.384	0.704	0.737	0.7205	3.943	2.30192	2.11875
6	male	1	T3	9.584	1.303	1.437	1.37	6.844	4.377	3.67759
6	male	2	T3	10.816	1.562	1.412	1.487	7.842	4.7508	4.21386
6	male	3	T3	9.015	1.157	1.233	1.195	6.625	3.81789	3.55991
6	male	4	T3	10.508	1.343	1.401	1.372	7.764	4.38339	4.17195
6	male	5	T3	6.314	0.91	0.871	0.8905	4.533	2.84505	2.43579
6	male	7	T3	9.29	1.309	1.374	1.3415	6.607	4.28594	3.55024
6	female	1	T3	8.553	1.238	1.286	1.262	6.029	4.03195	3.23966
6	female	2	T3	8.86	1.241	1.357	1.299	6.262	4.15016	3.36486
6	female	3	T3	8.418	1.232	1.146	1.189	6.04	3.79872	3.24557
6	female	4	T3	9.562	1.195	1.28	1.2375	7.087	3.95367	3.80817
6	female	5	T3	9.971	1.33	1.378	1.354	7.263	4.32588	3.90274
6	female	6	T3	9.633	1.28	1.362	1.321	6.991	4.22045	3.75658
7	male	1	T3		4.045	4.186	4.1155	13.043	13.1486	7.0086
7	male	2	T3		3.843	3.888	3.8655	11.771	12.3498	6.32509
7	male	3	T3		3.788	3.854	3.821	11.064	12.2077	5.94519
7	male	4	T3		4.099	3.653	3.876	12.12	12.3834	6.51263
7	male	5	T3		3.678	3.444	3.561	10.95	11.377	5.88393
7	male	6	T3		3.773	3.755	3.764	11.085	12.0256	5.95648
7	female	1	T3		3.602	3.507	3.5545	10.657	11.3562	5.72649
7	female	2	T3		3.428	3.421	3.4245	10.854	10.9409	5.83235
7	female	3	T3		3.516	3.509	3.5125	12.429	11.222	6.67867
7	female	4	T3		3.267	3.184	3.2255	11.097	10.3051	5.96292
7	female	5	T3		2.907	2.895	2.901	9.699	9.26837	5.21171
7	female	6	T3		3.539	3.498	3.5185	12.374	11.2412	6.64911
8	male	1	T3		14.048	14.344	14.196	17.17	45.3546	9.22622
8	male	2	T3		13.009	13.165	13.087	14.107	41.8115	7.58033
8	male	3	T3		14.497	13.924	14.2105	17.379	45.401	9.33853
8	male	4	T3		14.261	13.717	13.989	15.957	44.6933	8.57442
8	male	5	T3		11.893	11.696	11.7945	14.639	37.6821	7.8662
8	male	6	T3		12.983	13.1	13.0415	16.334	41.6661	8.777
8	female	1	T3		12.478	10.243	11.3605	12.478	36.2955	6.705
8	female	2	T3		13.576	13.754	13.665	18.656	43.6581	10.0247
8	female	3	T3		13.888	13.562	13.725	18.364	43.8498	9.86781
8	female	4	T3		14.69	14.854	14.772	18.858	47.1949	10.1333
8	female	5	T3		12.031	13.424	12.7275	16.519	40.6629	8.87641
8	female	6	T3		12.628	12.845	12.7365	14.836	40.6917	7.97206
adult	male	1	T3		208.358	185.106	208.358	14.106	665.681	7.5798	only left wing area data is used for "mm2_mean_lateral_area" because right wing is highly shrinked
adult	male	2	T3		170.36	171.693	171.026	18.356	546.411	9.86351
adult	male	3	T3		152.668		152.668	15.961	487.757	8.57657	only left wing area data is used for "mm2_mean_lateral_area" because right wing is highly shrinked
adult	male	4	T3		247.15		247.15	23.069	789.617	12.396	only left wing area data is used for "mm2_mean_lateral_area" because right wing is highly shrinked
adult	male	5	T3		158.063	199.805	199.805	17.637	638.355	9.47716	only right wing area data is used for "mm2_mean_lateral_area" because left wing is highly shrinked
adult	male	6	T3			161.923	161.923	17.079	517.326	9.17732	only right wing area data is used for "mm2_mean_lateral_area" because left wing is highly damaged
adult	male	7	T3		158.524	159.051	158.787	15.104	507.308	8.11607
adult	female	1	T3		216.332	230.216	223.274	17.742	713.335	9.53358
adult	female	2	T3		136.607	177.785	177.785	14.604	568.003	7.84739	only right wing area data is used for "mm2_mean_lateral_area" because left wing is highly damaged
adult	female	3	T3		195.848	190.491	193.169	16.796	617.155	9.02526
adult	female	4	T3		203.689	199.396	201.542	15.049	643.906	8.08651
adult	female	5	T3		210.136	216.147	213.142	16.03	680.963	8.61365
adult	female	6	T3		229.435	226.907	228.171	17.351	728.981	9.32348
